# Supplementary material for: The Use of Bi-Nasal Prongs for Delivery of Non-Invasive Ventilation to Foals
Source: Animals (Basel). 2024 Mar 11;14(6):865. doi: 10.3390/ani14060865 (PMC10967355; doi:10.3390/ani14060865)
Supplement: Supplementary file 1 [file animals-14-00865-s001.zip]

Archive with 1 entries (1 files):
- animals-2888543-supplementary.pdf
